# Supplementary material for: Adherence to Cervical Cancer Screening Programs in Migrant Populations: A Systematic Review and Meta-Analysis
Source: Int J Environ Res Public Health. 2023 Jan 26;20(3):2200. doi: 10.3390/ijerph20032200 (PMC9915157; doi:10.3390/ijerph20032200)
Supplement: Supplementary file 1 [file ijerph-20-02200-s001.zip]

Archive with 1 entries (1 files):
- ijerph-2164087-supplementary.pdf
